# Supplementary material for: Fluorinated N-Heterocyclic Carbene Silver(I) Complexes with High Cancer Cell Selectivity
Source: Organometallics. 2024 Sep 19;43(20):2662–73. doi: 10.1021/acs.organomet.4c00292 (PMC11523213; doi:10.1021/acs.organomet.4c00292)
Supplement: Supplementary file 2 — om4c00292_si_002.xyz [file om4c00292_si_002.xyz]

116
Coordinates for [Ag2(L4)2]2+, electronic energy = -3362.04199803 Eh
  Ag  5.93831011644712     16.61017614038806     11.75672988583232
  Ag  7.10921693320414     13.71291763792342     12.36836677142997
  F   9.10455930960342      6.68778020173420      8.85225171661696
  N   3.64128385114276     16.31113432793862     13.76827328172890
  F   9.24406672892107      8.74570572093253     15.29662437288869
  F   1.85217104243718     22.35092150918149     12.59914938876945
  N   7.34607028680612     18.97041501967833     10.38669255839774
  N   3.52361487987436     14.69337215270623     12.33125324461068
  F   7.08061960748777     23.19127898368167     15.16711390675808
  N   9.49238291441434     15.71076320849986     11.95640171893517
  N   9.35989043006039     15.02074617743396     14.00419508076968
  N   8.64129929681652     17.23902938853390     10.29381847667804
  C   2.41899734878540     14.54098020388090     13.16996006346712
  C   5.58578234544385     12.33247196717494     11.92568417144004
  C   8.75752667870860     14.94475107023125     12.80237320747734
  N   4.33426345562899     12.57412330873081     11.45305708579475
  N   5.68953127967486     10.99896826093813     12.05865180774281
  C   7.43893727104517     17.67836974774515     10.74672984328044
  C   6.52776899471141     20.76280401607471     11.89888721646065
  C   6.24038860234397     19.85172320038962     10.72840806192005
  H   5.37584944245163     19.20361259663636     10.94712518820671
  H   5.97794256287255     20.43796231566663      9.83545445959276
  C   3.39811057928231     18.78830944367871     13.94189528454857
  C   3.81882788841988     13.89210985650856     11.16555656315579
  H   4.55410859919711     14.45122018872301     10.57194480692845
  H   2.90730023506367     13.77752082815344     10.56376194646437
  C   2.49143771829349     15.59621391010740     14.08830147073800
  C   7.45748241993496      9.33596489267270     11.52550376683112
  C   8.15962747679379     10.70526715091495     15.98587198042135
  H   7.46131330258467     10.10870235275343     16.57618205776735
  C   7.27369008666910     20.32289250162511     12.99794651603519
  H   7.72412719704573     19.32637998103544     12.99275013511197
  C   4.26016363741618     15.77302384511637     12.70166714605542
  C   2.34064354662391     21.20104426985951     13.03658838056335
  C   8.97594592327316     12.84546522205885     15.17415519512128
  C   2.01454565667231      9.74139504167612     10.69656945628596
  H   1.03370215179594      9.46855219235592     10.30177321380756
  C   9.31278675994072     18.25341571618252      9.60993773758977
  C   9.16195682978443     15.91788213225918     10.56457996662833
  H   10.05558430353383     15.76449702414613      9.94524300835910
  H   8.41663629262145     15.15915060437520     10.29195393714535
  C   2.37354354134177     11.08386655194506     10.74958940107816
  H   1.68914379162612     11.85357269442893     10.38760969394407
  C   4.06664499536143     17.52628790845944     14.43867350861752
  H   5.15848665894492     17.59751439703606     14.30278098590280
  H   3.89587077399242     17.39719400814343     15.51823214705992
  C   10.57590243194853     16.28308258188503     12.62202103566735
  C   5.98558108678790     22.05205928070542     11.92613779419571
  H   5.40402255498416     22.42070179223579     11.07632708879320
  C   8.64702513610704      7.26628882989043     11.07691506004847
  H   9.12931492396467      6.34729579645191     11.41512493625878
  C   2.77894258200032     18.86784269944281     12.69141960499179
  H   2.69002543338986     17.98071732992578     12.05943644204020
  C   3.45963419710350     19.93860152757881     14.73848740610473
  H   3.92845666428868     19.89743496082072     15.72577769373917
  C   3.63989933464079     11.37931061498152     11.25849134209717
  C   2.88677196809555      8.72683243103894     11.12753176309821
  H   2.56414968158444      7.68564251329921     11.06570974061012
  C   8.58488318448973      7.54470915343614      9.71545288798113
  C   7.46966570201143     21.14239728954755     14.10519979959519
  H   8.05903236763888     20.81699200417957     14.96447280844427
  C   2.24563144216888     20.07164987011359     12.23265212239971
  H   1.74648011684476     20.14500104514996     11.26452110817242
  C   4.51506455395635     10.36543194809745     11.66413854419864
  C   4.15594642764594      9.01775371788226     11.61136311222469
  H   4.84406911291041      8.22887962355103     11.91716901972335
  C   8.47905679198557     19.37536466174733      9.68890824947337
  C   8.07790972366153      8.16443984615259     11.97547930806705
  H   8.12724732783681      7.94784635670458     13.04645830535985
  C   8.06449756681952     12.09273238474310     15.92440293672547
  H   7.26957584724321     12.59490194904114     16.48338762532551
  C   10.49151381126148     15.83040597797579     13.94502695562641
  C   10.09519665564296     10.79064173630453     14.52294399700258
  H   10.88315481938040     10.25819608409996     13.98701596091460
  C   10.52215988747004     18.29554608972790      8.91348820048086
  H   11.16850610243094     17.42256835395073      8.80194448500083
  C   6.87253071990908     10.29583022315004     12.53304526586762
  H   6.60834976379804      9.75950711349685     13.45737503206008
  H   7.60007774352916     11.07295069041043     12.81989258974040
  C   1.38058279900644     13.61041074927929     13.21479797720794
  H   1.31792310111407     12.77005914384900     12.52335262443174
  C   1.52352014292317     15.78114166782802     15.07538745023015
  H   1.56459438948192     16.61568688700300     15.77695000254857
  C   10.87038131982148     19.50987502504512      8.33182951505407
  H   11.80685048699808     19.58369838792454      7.77516558102830
  C   6.16722361814865     22.88258990050381     13.02881623050082
  H   5.75006912523663     23.89096565133316     13.05916364490896
  C   10.04317102593591     20.64192740001127      8.43438017280778
  H   10.35821497351072     21.57575708697251      7.96458830345778
  C   9.17291786344215     10.07138277856779     15.27536138773070
  C   11.60219883409151     17.13092176413634     12.20497158701796
  H   11.67208987191113     17.50267709483531     11.18271522213404
  C   8.83068274670489     20.59555302815511      9.11095644963004
  H   8.19004341112161     21.47518435197657      9.18743738440206
  C   7.42307955501005      9.59701694686727     10.15144017230397
  H   6.93875879220022     10.50207285167677      9.77448725579171
  C   7.98024843860318      8.70436466658569      9.24052475484164
  H   7.94795105074743      8.88679787063596      8.16485671516871
  C   9.99473833283560     12.17958426439685     14.48285046366465
  H   10.72903747698568     12.74550176624166     13.90358668892342
  C   8.87798199805657     14.35215972148796     15.20503955225027
  H   7.83558365559420     14.65884731715924     15.37802526674409
  H   9.45951450254821     14.75389817213986     16.04832189708320
  C   6.90523181871788     22.41405770115345     14.11031095799460
  C   11.43624625789562     16.19875302131764     14.90383235808924
  H   11.38812589393131     15.84545567230811     15.93514698200854
  C   0.41776431503419     13.79114896417081     14.20174640428037
  H   -0.41348964907702     13.08639293772047     14.26849735158941
  C   12.46094923993552     17.03985456499778     14.48670533450596
  H   13.22150960662130     17.35044549841582     15.20590219110732
  C   0.48586790113765     14.85775238805269     15.11426062967656
  H   -0.29666648515049     14.96472752655511     15.86814176127941
  C   12.54190678257882     17.49875942423407     13.16107304648128
  H   13.36185801396120     18.16042915572849     12.87492466153184
  C   2.93643907118692     21.14702254996259     14.29319545760735
  H   2.97847031256807     22.04911975272589     14.90626852698966
116
Coordinates for alternative structure of [Ag2(L4)2]2+, electronic energy = -3362.03801032 Eh
  Ag  6.23945267924955     14.18827133291314     10.98264548550573
  Ag  8.08499970641419     11.58937201551795     12.00286888027973
  F   1.65331758277505     19.59563381018724     12.90324811582121
  N   7.18181703873141      9.56777574224211      9.81754644697472
  F   7.30014774345944      7.03643782808614     13.72817951684365
  F   10.39137753916163      4.05554269578488      9.96295911731539
  N   7.54336198170105     16.93349625200084     10.57770015690116
  N   5.49036039178955     10.30089194516404     10.95607581024111
  F   5.18962118663242     21.01512753687918     14.89968407654260
  N   9.95184671001667     14.00090982967236     12.45805637887126
  N   9.63484923170381     12.96923084775080     14.33625511873047
  N   9.15279626105524     15.49773849086059     10.72736198376661
  C   4.95799368784095      9.43849062169044      9.99649460736807
  C   4.33606926247745     13.22145392046535     10.95861909607644
  C   9.31320829990814     12.94645357101763     13.03122091319600
  N   3.89857347221565     12.04839461185427     11.49066676319274
  N   3.22917209938158     13.86392340474777     10.53041984710714
  C   7.80126160852483     15.63332026523003     10.82325271263360
  C   6.02792759273137     18.51704483120991     11.75132106587581
  C   6.23082524877503     17.55855255293175     10.60396310951024
  H   5.49532211652531     16.74226966789467     10.66452442335614
  H   6.06971307524235     18.06944117364380      9.64211497463825
  C   8.99414624873418      7.89287937265852      9.51613015966562
  C   4.75431133471861     10.99463740311908     11.98493928454479
  H   5.49139820856539     11.40849826546927     12.68571702137574
  H   4.12457509815401     10.28014903707827     12.53191315702500
  C   6.05474405515546      8.96767314755111      9.26389507924772
  C   2.73408394034092     16.30042746630459     10.70079389727370
  C   6.85522275561009      9.11378560642010     14.71589403938033
  H   5.82097910611568      8.80749619492581     14.88520844563156
  C   6.48580715150664     18.21737795225738     13.03897989448470
  H   7.07240294857157     17.31149346911997     13.21655629283389
  C   6.84168120679637     10.37531297633427     10.83632735931562
  C   9.94335664121780      5.29131477828668      9.81945852005500
  C   8.66115752679013     10.73092436839184     14.90894633240240
  C   0.24353670763150     11.28558741623007     11.69208239522352
  H   -0.50357660743617     10.56998262082492     12.04133593980466
  C   9.75012871052171     16.70545459029381     10.36211960609638
  C   9.88178847089484     14.29233673805318     11.04225452749791
  H   10.89757026890708     14.39183994389127     10.63618470709775
  H   9.39720388847952     13.43188298353912     10.56222119826710
  C   1.59109637657831     11.01556271087801     11.90470754552337
  H   1.89696288857499     10.10429932535424     12.42219051407652
  C   8.54062322922475      9.32511315685752      9.35995482027410
  H   9.18313752593001     10.00763375348414      9.94058942337390
  H   8.61449287254923      9.63394893660309      8.30505521743802
  C   10.68668149118104     14.71070973282384     13.40848433333878
  C   5.29371915461197     19.69036061521140     11.55120760035132
  H   4.93071683002802     19.94363788514881     10.55099251253982
  C   1.71770030830281     18.50304762232813     10.83076725501866
  H   1.21312948518624     19.35305522902701     10.36735514848489
  C   8.55406966224047      7.09368559303362     10.57623788561590
  H   7.82374879377330      7.47483337776645     11.29293808361851
  C   9.91399538058160      7.35942838405270      8.60640904797505
  H   10.26541754494444      7.96242856301661      7.76404054420076
  C   2.50595672505839     11.96572041824806     11.44524389904698
  C   -0.18149185871238     12.46182227899520     11.05004911821148
  H   -1.25020357383294     12.63525243524537     10.90934687325319
  C   1.98734749306864     18.52836679420961     12.19540135598418
  C   6.20980981078442     19.06348430519376     14.10824818694178
  H   6.56400964979108     18.84926209850732     15.11825944728213
  C   9.02141018597800      5.79201398783325     10.73351095142638
  H   8.67547777717468      5.15858369847317     11.55251655487501
  C   2.07866504152454     13.14011182966520     10.81997230228374
  C   0.72726724901155     13.41407396146289     10.60613186703322
  H   0.39390861024205     14.33815771597430     10.13189346616436
  C   8.70862508294912     17.63439501309342     10.28928974507260
  C   2.09251966100628     17.38515146514639     10.09086163108168
  H   1.87625087594912     17.36200041587169      9.01866684499296
  C   7.32234810002045     10.37081511191344     15.10010280635700
  H   6.63584959857604     11.07315851298885     15.58145040242608
  C   10.47349113606218     14.04350880725748     14.62078875840716
  C   9.08611161310231      8.54141656888290     13.94129576450604
  H   9.75937194450714      7.80319844716470     13.50156849123388
  C   11.06268032239970     17.06290526237853     10.04584404641656
  H   11.88627427194273     16.34621257649147     10.04990054397448
  C   3.20447924891196     15.14526330620252      9.84877201213319
  H   2.56580023448522     15.04200798037464      8.95813816179010
  H   4.22735608396410     15.31328425184194      9.47287377886161
  C   3.65803700377758      9.02886076097616      9.69863575381797
  H   2.78995483022616      9.39226916626657     10.24843849286389
  C   5.90547414062124      8.06735093442339      8.20923098609098
  H   6.76305457699794      7.68878957795294      7.65181433585725
  C   11.28580452189798     18.38942801378201      9.69290124600428
  H   12.29785079189509     18.70768165532064      9.43425832780261
  C   5.00067320636886     20.54299330916115     12.61208947622877
  H   4.42212982274891     21.45767322330561     12.47105023479313
  C   10.24047026782168     19.32845552206407      9.65180449892697
  H   10.46248836204341     20.36081897908544      9.37441155565787
  C   7.74383364538063      8.22179539568264     14.12936069089880
  C   11.50554309857318     15.83828722190235     13.33929906838350
  H   11.67857463513586     16.37891822856810     12.40948149026301
  C   8.93126611523491     18.96833072740135      9.94446335630949
  H   8.11977575063129     19.69620035584858      9.90784452417292
  C   2.97621101461265     16.34813846224937     12.07812839084356
  H   3.45700344851905     15.50519001722067     12.58184031909459
  C   2.60352132110019     17.45718381536699     12.83235962776252
  H   2.78682485230039     17.50847867728094     13.90692573613635
  C   9.53802833119501      9.79426491333648     14.34043053321198
  H   10.59559937813986     10.04223732967144     14.21498101661181
  C   9.16672836317867     12.06229173620039     15.38728899266932
  H   8.38702532379704     12.58069345353462     15.96708251309624
  H   10.01976109157475     11.90805676316441     16.06579325618660
  C   5.46159297881477     20.21538417615254     13.88235335819639
  C   11.05697552896768     14.47515909838902     15.81231917955008
  H   10.88662889904199     13.96529425294081     16.76163885136225
  C   3.50758557307758      8.13243372107072      8.64603444168756
  H   2.50592491998331      7.78694136436101      8.38234356531853
  C   11.87342073294982     15.59768035630894     15.74062211041152
  H   12.35229055002793     15.96915022073539     16.64883327898683
  C   4.61000610324565      7.66091290573435      7.91338581002274
  H   4.44489084697523      6.95547872383614      7.09657683883315
  C   12.09412124785034     16.26513988667746     14.52495342243602
  H   12.74164757722391     17.14414005007290     14.50960711072603
  C   10.39649281275396      6.06211931279535      8.75356603925750
  H   11.11304593505252      5.63453420065677      8.04988721696456
